# Supplementary material for: Real-World Outcomes for Localised Gastro-Oesophageal Adenocarcinoma Cancer Treated with Perioperative FLOT and Prophylactic GCSF Support in a Single Asian Centre
Source: Cancers (Basel). 2024 Nov 1;16(21):3697. doi: 10.3390/cancers16213697 (PMC11545039; doi:10.3390/cancers16213697)
Supplement: Supplementary file 1 [file cancers-16-03697-s001.zip]

Archive with 1 entries (1 files):
- cancers-3246775-supplementary.pdf
